# Supplementary material for: Exploring the biological functions and immune regulatory roles of IRAK3, TNFRSF1A, CX3CR1, and JUNB in T2DM combined with MAFLD: integrated bioinformatics and single-cell analysis
Source: Front Immunol. 2025 Aug 22;16:1587225. doi: 10.3389/fimmu.2025.1587225 (PMC12411428; doi:10.3389/fimmu.2025.1587225)
Supplement: Supplementary Table 5 — List of ligand-receptor pairs (source). [file Table5.csv]

source	target	ligand	receptor	prob	pval	interaction_name	interaction_name_2	pathway_name	annotation	evidence
LSEC_red	cDC	CCL3	CCR1	0.00189275735363377	0	CCL3_CCR1	CCL3 - CCR1	CCL	Secreted Signaling	KEGG: hsa04060
LSEC_red	kupffer	CCL3	CCR1	0.00304266913553823	0	CCL3_CCR1	CCL3 - CCR1	CCL	Secreted Signaling	KEGG: hsa04060
LSEC_inc	cDC	CCL14	CCR1	0.0123995092833516	0	CCL14_CCR1	CCL14 - CCR1	CCL	Secreted Signaling	KEGG: hsa04060
LSEC_red	cDC	CCL14	CCR1	0.0165585802777244	0	CCL14_CCR1	CCL14 - CCR1	CCL	Secreted Signaling	KEGG: hsa04060
LSEC_inc	kupffer	CCL14	CCR1	0.0198059503291153	0	CCL14_CCR1	CCL14 - CCR1	CCL	Secreted Signaling	KEGG: hsa04060
LSEC_red	kupffer	CCL14	CCR1	0.0263829406160233	0	CCL14_CCR1	CCL14 - CCR1	CCL	Secreted Signaling	KEGG: hsa04060
LSEC_red	cDC	CCL23	CCR1	0.00223827381315707	0	CCL23_CCR1	CCL23 - CCR1	CCL	Secreted Signaling	KEGG: hsa04060
LSEC_red	kupffer	CCL23	CCR1	0.00359734154646756	0	CCL23_CCR1	CCL23 - CCR1	CCL	Secreted Signaling	KEGG: hsa04060
LSEC_inc	LSEC_inc	CCL14	ACKR1	0.0369164019776092	0	CCL14_ACKR1	CCL14 - ACKR1	CCL	Secreted Signaling	PMID: 26740381
LSEC_red	LSEC_inc	CCL14	ACKR1	0.0488918728588682	0	CCL14_ACKR1	CCL14 - ACKR1	CCL	Secreted Signaling	PMID: 26740381
LSEC_inc	LSEC_red	CCL14	ACKR1	0.0187771653039793	0	CCL14_ACKR1	CCL14 - ACKR1	CCL	Secreted Signaling	PMID: 26740381
LSEC_red	LSEC_red	CCL14	ACKR1	0.0250212462080965	0	CCL14_ACKR1	CCL14 - ACKR1	CCL	Secreted Signaling	PMID: 26740381
LSEC_red	LSEC_inc	CXCL2	ACKR1	0.0119390472135524	0	CXCL2_ACKR1	CXCL2 - ACKR1	CXCL	Secreted Signaling	PMID: 26740381
LSEC_red	LSEC_red	CXCL2	ACKR1	0.00599626684918549	0	CXCL2_ACKR1	CXCL2 - ACKR1	CXCL	Secreted Signaling	PMID: 26740381
LSEC_red	ILC	CXCL16	CXCR6	0.0050395540564972	0	CXCL16_CXCR6	CXCL16 - CXCR6	CXCL	Secreted Signaling	KEGG: hsa04060
LSEC_inc	cDC	MIF	CD74_CXCR4	0.135776641452743	0	MIF_CD74_CXCR4	MIF - (CD74+CXCR4)	MIF	Secreted Signaling	PMID: 29637711; PMID: 24760155
LSEC_red	cDC	MIF	CD74_CXCR4	0.17745060200958	0	MIF_CD74_CXCR4	MIF - (CD74+CXCR4)	MIF	Secreted Signaling	PMID: 29637711; PMID: 24760155
LSEC_inc	ILC	MIF	CD74_CXCR4	0.0861053644326522	0	MIF_CD74_CXCR4	MIF - (CD74+CXCR4)	MIF	Secreted Signaling	PMID: 29637711; PMID: 24760155
LSEC_red	ILC	MIF	CD74_CXCR4	0.11455454411975	0	MIF_CD74_CXCR4	MIF - (CD74+CXCR4)	MIF	Secreted Signaling	PMID: 29637711; PMID: 24760155
LSEC_inc	kupffer	MIF	CD74_CXCR4	0.0951319461831164	0	MIF_CD74_CXCR4	MIF - (CD74+CXCR4)	MIF	Secreted Signaling	PMID: 29637711; PMID: 24760155
LSEC_red	kupffer	MIF	CD74_CXCR4	0.126151824578072	0	MIF_CD74_CXCR4	MIF - (CD74+CXCR4)	MIF	Secreted Signaling	PMID: 29637711; PMID: 24760155
LSEC_inc	Neu	MIF	CD74_CXCR4	0.105259229783287	0	MIF_CD74_CXCR4	MIF - (CD74+CXCR4)	MIF	Secreted Signaling	PMID: 29637711; PMID: 24760155
LSEC_red	Neu	MIF	CD74_CXCR4	0.139073797466209	0	MIF_CD74_CXCR4	MIF - (CD74+CXCR4)	MIF	Secreted Signaling	PMID: 29637711; PMID: 24760155
LSEC_inc	cDC	MIF	CD74_CD44	0.0870420878426103	0	MIF_CD74_CD44	MIF - (CD74+CD44)	MIF	Secreted Signaling	PMID: 29637711; PMID: 26175090
LSEC_red	cDC	MIF	CD74_CD44	0.115761557602458	0	MIF_CD74_CD44	MIF - (CD74+CD44)	MIF	Secreted Signaling	PMID: 29637711; PMID: 26175090
LSEC_inc	ILC	MIF	CD74_CD44	0.0410538622112908	0	MIF_CD74_CD44	MIF - (CD74+CD44)	MIF	Secreted Signaling	PMID: 29637711; PMID: 26175090
LSEC_red	ILC	MIF	CD74_CD44	0.0555223594902066	0	MIF_CD74_CD44	MIF - (CD74+CD44)	MIF	Secreted Signaling	PMID: 29637711; PMID: 26175090
LSEC_inc	kupffer	MIF	CD74_CD44	0.0857869621525277	0	MIF_CD74_CD44	MIF - (CD74+CD44)	MIF	Secreted Signaling	PMID: 29637711; PMID: 26175090
LSEC_red	kupffer	MIF	CD74_CD44	0.114144081169901	0	MIF_CD74_CD44	MIF - (CD74+CD44)	MIF	Secreted Signaling	PMID: 29637711; PMID: 26175090
LSEC_inc	Neu	MIF	CD74_CD44	0.092985933408899	0	MIF_CD74_CD44	MIF - (CD74+CD44)	MIF	Secreted Signaling	PMID: 29637711; PMID: 26175090
LSEC_red	Neu	MIF	CD74_CD44	0.123401485970658	0	MIF_CD74_CD44	MIF - (CD74+CD44)	MIF	Secreted Signaling	PMID: 29637711; PMID: 26175090
LSEC_inc	LSEC_inc	NAMPT	ITGA5_ITGB1	0.0052921240347755	0	NAMPT_ITGA5_ITGB1	NAMPT - (ITGA5+ITGB1)	VISFATIN	Secreted Signaling	PMID: 28490838
LSEC_red	LSEC_inc	NAMPT	ITGA5_ITGB1	0.0185156196704109	0	NAMPT_ITGA5_ITGB1	NAMPT - (ITGA5+ITGB1)	VISFATIN	Secreted Signaling	PMID: 28490838
LSEC_inc	LSEC_Other	NAMPT	ITGA5_ITGB1	0.00586601118383598	0	NAMPT_ITGA5_ITGB1	NAMPT - (ITGA5+ITGB1)	VISFATIN	Secreted Signaling	PMID: 28490838
LSEC_red	LSEC_Other	NAMPT	ITGA5_ITGB1	0.0204939414897068	0	NAMPT_ITGA5_ITGB1	NAMPT - (ITGA5+ITGB1)	VISFATIN	Secreted Signaling	PMID: 28490838
LSEC_red	LSEC_red	NAMPT	ITGA5_ITGB1	0.0177482788020465	0	NAMPT_ITGA5_ITGB1	NAMPT - (ITGA5+ITGB1)	VISFATIN	Secreted Signaling	PMID: 28490838
LSEC_inc	LSEC_Other	ANGPT2	TEK	0.00159273089009698	0	ANGPT2_TEK	ANGPT2 - TEK	ANGPT	Secreted Signaling	PMID: 20651738
LSEC_red	LSEC_Other	ANGPT2	TEK	0.000995403333343484	0	ANGPT2_TEK	ANGPT2 - TEK	ANGPT	Secreted Signaling	PMID: 20651738
LSEC_inc	LSEC_red	ANGPT2	TEK	0.00236055964858548	0	ANGPT2_TEK	ANGPT2 - TEK	ANGPT	Secreted Signaling	PMID: 20651738
LSEC_red	LSEC_red	ANGPT2	TEK	0.00147569615065184	0	ANGPT2_TEK	ANGPT2 - TEK	ANGPT	Secreted Signaling	PMID: 20651738
LSEC_inc	LSEC_inc	ANGPT2	ITGA5_ITGB1	0.00460427000434852	0	ANGPT2_ITGA5_ITGB1	ANGPT2 - (ITGA5+ITGB1)	ANGPT	Secreted Signaling	PMID: 20651738; PMID: 25635707
LSEC_red	LSEC_inc	ANGPT2	ITGA5_ITGB1	0.00288077298983125	0	ANGPT2_ITGA5_ITGB1	ANGPT2 - (ITGA5+ITGB1)	ANGPT	Secreted Signaling	PMID: 20651738; PMID: 25635707
LSEC_inc	LSEC_Other	ANGPT2	ITGA5_ITGB1	0.00464236549668815	0	ANGPT2_ITGA5_ITGB1	ANGPT2 - (ITGA5+ITGB1)	ANGPT	Secreted Signaling	PMID: 20651738; PMID: 25635707
LSEC_red	LSEC_Other	ANGPT2	ITGA5_ITGB1	0.00290464996910786	0	ANGPT2_ITGA5_ITGB1	ANGPT2 - (ITGA5+ITGB1)	ANGPT	Secreted Signaling	PMID: 20651738; PMID: 25635707
LSEC_inc	LSEC_red	ANGPT2	ITGA5_ITGB1	0.00393274966509772	0	ANGPT2_ITGA5_ITGB1	ANGPT2 - (ITGA5+ITGB1)	ANGPT	Secreted Signaling	PMID: 20651738; PMID: 25635707
LSEC_red	LSEC_red	ANGPT2	ITGA5_ITGB1	0.00245999880946041	0	ANGPT2_ITGA5_ITGB1	ANGPT2 - (ITGA5+ITGB1)	ANGPT	Secreted Signaling	PMID: 20651738; PMID: 25635707
LSEC_inc	cDC	MDK	ITGA4_ITGB1	0.00281781167834498	0	MDK_ITGA4_ITGB1	MDK - (ITGA4+ITGB1)	MK	Secreted Signaling	PMID: 28356350
LSEC_red	cDC	MDK	ITGA4_ITGB1	0.00354659290016669	0	MDK_ITGA4_ITGB1	MDK - (ITGA4+ITGB1)	MK	Secreted Signaling	PMID: 28356350
LSEC_inc	LSEC_inc	MDK	ITGA6_ITGB1	0.0075297526924095	0	MDK_ITGA6_ITGB1	MDK - (ITGA6+ITGB1)	MK	Secreted Signaling	PMID: 28356350
LSEC_red	LSEC_inc	MDK	ITGA6_ITGB1	0.00946563287193325	0	MDK_ITGA6_ITGB1	MDK - (ITGA6+ITGB1)	MK	Secreted Signaling	PMID: 28356350
LSEC_inc	LSEC_Other	MDK	ITGA6_ITGB1	0.00775463537703466	0	MDK_ITGA6_ITGB1	MDK - (ITGA6+ITGB1)	MK	Secreted Signaling	PMID: 28356350
LSEC_red	LSEC_Other	MDK	ITGA6_ITGB1	0.00974776446018513	0	MDK_ITGA6_ITGB1	MDK - (ITGA6+ITGB1)	MK	Secreted Signaling	PMID: 28356350
LSEC_inc	cDC	MDK	LRP1	0.00246404407943644	0	MDK_LRP1	MDK - LRP1	MK	Secreted Signaling	PMID: 28356350
LSEC_red	cDC	MDK	LRP1	0.00310161364584244	0	MDK_LRP1	MDK - LRP1	MK	Secreted Signaling	PMID: 28356350
LSEC_inc	kupffer	MDK	LRP1	0.00379323579902836	0	MDK_LRP1	MDK - LRP1	MK	Secreted Signaling	PMID: 28356350
LSEC_red	kupffer	MDK	LRP1	0.00477308708055894	0	MDK_LRP1	MDK - LRP1	MK	Secreted Signaling	PMID: 28356350
LSEC_inc	Neu	MDK	LRP1	0.00280802016786468	0	MDK_LRP1	MDK - LRP1	MK	Secreted Signaling	PMID: 28356350
LSEC_red	Neu	MDK	LRP1	0.00353427795009134	0	MDK_LRP1	MDK - LRP1	MK	Secreted Signaling	PMID: 28356350
LSEC_inc	cDC	MDK	NCL	0.00955888163299713	0	MDK_NCL	MDK - NCL	MK	Secreted Signaling	PMID: 28356350
LSEC_red	cDC	MDK	NCL	0.0120101326509664	0	MDK_NCL	MDK - NCL	MK	Secreted Signaling	PMID: 28356350
LSEC_inc	ILC	MDK	NCL	0.0136729573696021	0	MDK_NCL	MDK - NCL	MK	Secreted Signaling	PMID: 28356350
LSEC_red	ILC	MDK	NCL	0.0171609301302641	0	MDK_NCL	MDK - NCL	MK	Secreted Signaling	PMID: 28356350
LSEC_inc	LSEC_inc	MDK	NCL	0.0100486666836605	0	MDK_NCL	MDK - NCL	MK	Secreted Signaling	PMID: 28356350
LSEC_red	LSEC_inc	MDK	NCL	0.0126239158614577	0	MDK_NCL	MDK - NCL	MK	Secreted Signaling	PMID: 28356350
LSEC_inc	LSEC_Other	MDK	NCL	0.00953427940993215	0	MDK_NCL	MDK - NCL	MK	Secreted Signaling	PMID: 28356350
LSEC_red	LSEC_Other	MDK	NCL	0.0119792978132332	0	MDK_NCL	MDK - NCL	MK	Secreted Signaling	PMID: 28356350
LSEC_inc	LSEC_red	MDK	NCL	0.0105594798044388	0	MDK_NCL	MDK - NCL	MK	Secreted Signaling	PMID: 28356350
LSEC_red	LSEC_red	MDK	NCL	0.0132638849928514	0	MDK_NCL	MDK - NCL	MK	Secreted Signaling	PMID: 28356350
LSEC_inc	Neu	MDK	NCL	0.00909897110507632	0	MDK_NCL	MDK - NCL	MK	Secreted Signaling	PMID: 28356350
LSEC_red	Neu	MDK	NCL	0.0114336455191272	0	MDK_NCL	MDK - NCL	MK	Secreted Signaling	PMID: 28356350
LSEC_red	LSEC_inc	EDN1	EDNRB	0.00308380980307577	0	EDN1_EDNRB	EDN1 - EDNRB	EDN	Secreted Signaling	KEGG: hsa04080
LSEC_red	LSEC_Other	EDN1	EDNRB	0.00329421995674987	0	EDN1_EDNRB	EDN1 - EDNRB	EDN	Secreted Signaling	KEGG: hsa04080
LSEC_inc	LSEC_inc	ADM	CALCRL	0.0130111862217084	0	ADM_CALCRL	ADM - CALCRL	CALCR	Secreted Signaling	KEGG: hsa04080
LSEC_red	LSEC_inc	ADM	CALCRL	0.0173250839022145	0	ADM_CALCRL	ADM - CALCRL	CALCR	Secreted Signaling	KEGG: hsa04080
LSEC_inc	LSEC_Other	ADM	CALCRL	0.0116344584185006	0	ADM_CALCRL	ADM - CALCRL	CALCR	Secreted Signaling	KEGG: hsa04080
LSEC_red	LSEC_Other	ADM	CALCRL	0.0154990658203567	0	ADM_CALCRL	ADM - CALCRL	CALCR	Secreted Signaling	KEGG: hsa04080
LSEC_inc	LSEC_red	ADM	CALCRL	0.0107983172950557	0	ADM_CALCRL	ADM - CALCRL	CALCR	Secreted Signaling	KEGG: hsa04080
LSEC_red	LSEC_red	ADM	CALCRL	0.0143892279769775	0	ADM_CALCRL	ADM - CALCRL	CALCR	Secreted Signaling	KEGG: hsa04080
LSEC_inc	cDC	ANXA1	FPR1	0.00892502211126013	0	ANXA1_FPR1	ANXA1 - FPR1	ANNEXIN	Secreted Signaling	PMID: 23230437
LSEC_red	cDC	ANXA1	FPR1	0.0026146374149129	0	ANXA1_FPR1	ANXA1 - FPR1	ANNEXIN	Secreted Signaling	PMID: 23230437
LSEC_inc	kupffer	ANXA1	FPR1	0.00890873681976902	0	ANXA1_FPR1	ANXA1 - FPR1	ANNEXIN	Secreted Signaling	PMID: 23230437
LSEC_red	kupffer	ANXA1	FPR1	0.00260983622217573	0	ANXA1_FPR1	ANXA1 - FPR1	ANNEXIN	Secreted Signaling	PMID: 23230437
LSEC_inc	Neu	ANXA1	FPR1	0.0356217941942237	0	ANXA1_FPR1	ANXA1 - FPR1	ANNEXIN	Secreted Signaling	PMID: 23230437
LSEC_red	Neu	ANXA1	FPR1	0.0106382262238004	0	ANXA1_FPR1	ANXA1 - FPR1	ANNEXIN	Secreted Signaling	PMID: 23230437
LSEC_inc	cDC	GAS6	AXL	0.00451289212610392	0	GAS6_AXL	GAS6 - AXL	GAS	Secreted Signaling	PMID: 27801848
LSEC_red	cDC	GAS6	AXL	0.0034275991630745	0	GAS6_AXL	GAS6 - AXL	GAS	Secreted Signaling	PMID: 27801848
LSEC_inc	kupffer	GAS6	AXL	0.0158476518148386	0	GAS6_AXL	GAS6 - AXL	GAS	Secreted Signaling	PMID: 27801848
LSEC_red	kupffer	GAS6	AXL	0.012069542892438	0	GAS6_AXL	GAS6 - AXL	GAS	Secreted Signaling	PMID: 27801848
LSEC_inc	kupffer	GAS6	MERTK	0.00390344362121238	0	GAS6_MERTK	GAS6 - MERTK	GAS	Secreted Signaling	PMID: 27801848
LSEC_red	kupffer	GAS6	MERTK	0.00296427881800417	0	GAS6_MERTK	GAS6 - MERTK	GAS	Secreted Signaling	PMID: 27801848
LSEC_inc	cDC	LGALS9	PTPRC	0.0126936098309034	0	LGALS9_CD45	LGALS9 - CD45	GALECTIN	Secreted Signaling	PMID: 30120235
LSEC_red	cDC	LGALS9	PTPRC	0.0148675009682498	0	LGALS9_CD45	LGALS9 - CD45	GALECTIN	Secreted Signaling	PMID: 30120235
LSEC_inc	ILC	LGALS9	PTPRC	0.0177317273546446	0	LGALS9_CD45	LGALS9 - CD45	GALECTIN	Secreted Signaling	PMID: 30120235
LSEC_red	ILC	LGALS9	PTPRC	0.0207503059619984	0	LGALS9_CD45	LGALS9 - CD45	GALECTIN	Secreted Signaling	PMID: 30120235
LSEC_inc	kupffer	LGALS9	PTPRC	0.010321673999259	0	LGALS9_CD45	LGALS9 - CD45	GALECTIN	Secreted Signaling	PMID: 30120235
LSEC_red	kupffer	LGALS9	PTPRC	0.0120943265427239	0	LGALS9_CD45	LGALS9 - CD45	GALECTIN	Secreted Signaling	PMID: 30120235
LSEC_inc	Neu	LGALS9	PTPRC	0.0150879054959537	0	LGALS9_CD45	LGALS9 - CD45	GALECTIN	Secreted Signaling	PMID: 30120235
LSEC_red	Neu	LGALS9	PTPRC	0.0176645042518379	0	LGALS9_CD45	LGALS9 - CD45	GALECTIN	Secreted Signaling	PMID: 30120235
LSEC_red	cDC	PROS1	AXL	0.00310743321313665	0	PROS1_AXL	PROS1 - AXL	PROS	Secreted Signaling	PMID: 29531161
LSEC_red	kupffer	PROS1	AXL	0.0109510187077794	0	PROS1_AXL	PROS1 - AXL	PROS	Secreted Signaling	PMID: 29531161
LSEC_inc	cDC	LGALS9	HAVCR2	0.00182521939598598	0	LGALS9_HAVCR2	LGALS9 - HAVCR2	GALECTIN	Secreted Signaling	PMID: 27192565
LSEC_red	cDC	LGALS9	HAVCR2	0.00214184197926962	0	LGALS9_HAVCR2	LGALS9 - HAVCR2	GALECTIN	Secreted Signaling	PMID: 27192565
LSEC_inc	ILC	LGALS9	HAVCR2	0.00213452035081509	0	LGALS9_HAVCR2	LGALS9 - HAVCR2	GALECTIN	Secreted Signaling	PMID: 27192565
LSEC_red	ILC	LGALS9	HAVCR2	0.00250466303869457	0	LGALS9_HAVCR2	LGALS9 - HAVCR2	GALECTIN	Secreted Signaling	PMID: 27192565
LSEC_inc	kupffer	LGALS9	HAVCR2	0.0021665543542111	0	LGALS9_HAVCR2	LGALS9 - HAVCR2	GALECTIN	Secreted Signaling	PMID: 27192565
LSEC_red	kupffer	LGALS9	HAVCR2	0.00254223783908286	0	LGALS9_HAVCR2	LGALS9 - HAVCR2	GALECTIN	Secreted Signaling	PMID: 27192565
LSEC_inc	cDC	LGALS9	CD44	0.00669262241294987	0	LGALS9_CD44	LGALS9 - CD44	GALECTIN	Secreted Signaling	PMID: 25065622
LSEC_red	cDC	LGALS9	CD44	0.00784696040925488	0	LGALS9_CD44	LGALS9 - CD44	GALECTIN	Secreted Signaling	PMID: 25065622
LSEC_inc	ILC	LGALS9	CD44	0.00321550945750837	0	LGALS9_CD44	LGALS9 - CD44	GALECTIN	Secreted Signaling	PMID: 25065622
LSEC_red	ILC	LGALS9	CD44	0.00377239553853349	0	LGALS9_CD44	LGALS9 - CD44	GALECTIN	Secreted Signaling	PMID: 25065622
LSEC_inc	kupffer	LGALS9	CD44	0.00702768950575609	0	LGALS9_CD44	LGALS9 - CD44	GALECTIN	Secreted Signaling	PMID: 25065622
LSEC_red	kupffer	LGALS9	CD44	0.00823934022096493	0	LGALS9_CD44	LGALS9 - CD44	GALECTIN	Secreted Signaling	PMID: 25065622
LSEC_inc	Neu	LGALS9	CD44	0.0099393170743372	0	LGALS9_CD44	LGALS9 - CD44	GALECTIN	Secreted Signaling	PMID: 25065622
LSEC_red	Neu	LGALS9	CD44	0.011647076130636	0	LGALS9_CD44	LGALS9 - CD44	GALECTIN	Secreted Signaling	PMID: 25065622
LSEC_inc	cDC	ANXA1	FPR3	0.0111524155468079	0	ANXA1_FPR3	ANXA1 - FPR3	ANNEXIN	Secreted Signaling	PMID: 33082511
LSEC_red	cDC	ANXA1	FPR3	0.00327236529096553	0	ANXA1_FPR3	ANXA1 - FPR3	ANNEXIN	Secreted Signaling	PMID: 33082511
LSEC_inc	kupffer	ANXA1	FPR3	0.0351299040948131	0	ANXA1_FPR3	ANXA1 - FPR3	ANNEXIN	Secreted Signaling	PMID: 33082511
LSEC_red	kupffer	ANXA1	FPR3	0.0104875745649668	0	ANXA1_FPR3	ANXA1 - FPR3	ANNEXIN	Secreted Signaling	PMID: 33082511
LSEC_red	cDC	IGFBP3	TMEM219	0.00367516594617988	0	IGFBP3_TMEM219	IGFBP3 - TMEM219	IGFBP	Secreted Signaling	PMID:20353938
LSEC_red	ILC	IGFBP3	TMEM219	0.00117425569863197	0	IGFBP3_TMEM219	IGFBP3 - TMEM219	IGFBP	Secreted Signaling	PMID:20353938
LSEC_red	kupffer	IGFBP3	TMEM219	0.00352661935083669	0	IGFBP3_TMEM219	IGFBP3 - TMEM219	IGFBP	Secreted Signaling	PMID:20353938
LSEC_red	LSEC_inc	IGFBP3	TMEM219	0.00389532726130834	0	IGFBP3_TMEM219	IGFBP3 - TMEM219	IGFBP	Secreted Signaling	PMID:20353938
LSEC_red	LSEC_Other	IGFBP3	TMEM219	0.00376767677389155	0	IGFBP3_TMEM219	IGFBP3 - TMEM219	IGFBP	Secreted Signaling	PMID:20353938
LSEC_red	LSEC_red	IGFBP3	TMEM219	0.0039672941561507	0	IGFBP3_TMEM219	IGFBP3 - TMEM219	IGFBP	Secreted Signaling	PMID:20353938
LSEC_red	Neu	IGFBP3	TMEM219	0.00336023307744249	0	IGFBP3_TMEM219	IGFBP3 - TMEM219	IGFBP	Secreted Signaling	PMID:20353938
LSEC_inc	cDC	LGALS9	P4HB	0.00623299461289183	0	LGALS9_P4HB	LGALS9 - P4HB	GALECTIN	Secreted Signaling	PMID:21670307;uniprot
LSEC_red	cDC	LGALS9	P4HB	0.00730863969036457	0	LGALS9_P4HB	LGALS9 - P4HB	GALECTIN	Secreted Signaling	PMID:21670307;uniprot
LSEC_inc	ILC	LGALS9	P4HB	0.00357978958296891	0.02	LGALS9_P4HB	LGALS9 - P4HB	GALECTIN	Secreted Signaling	PMID:21670307;uniprot
LSEC_red	ILC	LGALS9	P4HB	0.00419949863653124	0	LGALS9_P4HB	LGALS9 - P4HB	GALECTIN	Secreted Signaling	PMID:21670307;uniprot
LSEC_inc	LSEC_red	LGALS9	P4HB	0.0084336385083491	0	LGALS9_P4HB	LGALS9 - P4HB	GALECTIN	Secreted Signaling	PMID:21670307;uniprot
LSEC_red	LSEC_red	LGALS9	P4HB	0.00988527708479198	0	LGALS9_P4HB	LGALS9 - P4HB	GALECTIN	Secreted Signaling	PMID:21670307;uniprot
LSEC_inc	ILC	PPIA	BSG	0.0932596945419269	0	PPIA_BSG	PPIA - BSG	CypA	Secreted Signaling	PMID: 36012604
LSEC_red	ILC	PPIA	BSG	0.094959266813441	0	PPIA_BSG	PPIA - BSG	CypA	Secreted Signaling	PMID: 36012604
LSEC_inc	LSEC_inc	PPIA	BSG	0.0842799474625357	0	PPIA_BSG	PPIA - BSG	CypA	Secreted Signaling	PMID: 36012604
LSEC_red	LSEC_inc	PPIA	BSG	0.0858313628557672	0	PPIA_BSG	PPIA - BSG	CypA	Secreted Signaling	PMID: 36012604
LSEC_inc	LSEC_Other	PPIA	BSG	0.101106348786303	0	PPIA_BSG	PPIA - BSG	CypA	Secreted Signaling	PMID: 36012604
LSEC_red	LSEC_Other	PPIA	BSG	0.102932686058241	0	PPIA_BSG	PPIA - BSG	CypA	Secreted Signaling	PMID: 36012604
LSEC_inc	LSEC_red	PPIA	BSG	0.0853156749296886	0.04	PPIA_BSG	PPIA - BSG	CypA	Secreted Signaling	PMID: 36012604
LSEC_red	LSEC_red	PPIA	BSG	0.0868843469161116	0.03	PPIA_BSG	PPIA - BSG	CypA	Secreted Signaling	PMID: 36012604
LSEC_red	kupffer	PROS1	MERTK	0.00268727409891765	0	PROS1_MERTK	PROS1 - MERTK	PROS	Secreted Signaling	PMID: 34631419
