# Supplementary material for: Exploring the biological functions and immune regulatory roles of IRAK3, TNFRSF1A, CX3CR1, and JUNB in T2DM combined with MAFLD: integrated bioinformatics and single-cell analysis
Source: Front Immunol. 2025 Aug 22;16:1587225. doi: 10.3389/fimmu.2025.1587225 (PMC12411428; doi:10.3389/fimmu.2025.1587225)
Supplement: Supplementary Table 6 — List of ligand-receptor pairs (target). [file Table6.csv]

source	target	ligand	receptor	prob	pval	interaction_name	interaction_name_2	pathway_name	annotation	evidence
LSEC_Other	LSEC_red	VEGFC	FLT4	0.00215991570294699	0	VEGFC_VEGFR3	VEGFC - VEGFR3	VEGF	Secreted Signaling	KEGG: hsa04370; PMID: 16633338
LSEC_Other	LSEC_inc	VEGFC	KDR	0.00399354460441936	0	VEGFC_VEGFR2	VEGFC - VEGFR2	VEGF	Secreted Signaling	KEGG: hsa04370; PMID: 16633338
LSEC_Other	LSEC_red	VEGFC	KDR	0.0046242882613298	0	VEGFC_VEGFR2	VEGFC - VEGFR2	VEGF	Secreted Signaling	KEGG: hsa04370; PMID: 16633338
LSEC_Other	LSEC_red	VEGFC	FLT4_KDR	0.00346062461808866	0	VEGFC_VEGFR2R3	VEGFC - VEGFR2R3	VEGF	Secreted Signaling	PMID: 16633338
kupffer	LSEC_inc	CCL2	ACKR1	0.00485743295022046	0	CCL2_ACKR1	CCL2 - ACKR1	CCL	Secreted Signaling	PMID: 26740381
kupffer	LSEC_red	CCL2	ACKR1	0.00243092461943982	0	CCL2_ACKR1	CCL2 - ACKR1	CCL	Secreted Signaling	PMID: 26740381
cDC	LSEC_inc	CCL5	ACKR1	0.00437191339590405	0	CCL5_ACKR1	CCL5 - ACKR1	CCL	Secreted Signaling	PMID: 26740381
ILC	LSEC_inc	CCL5	ACKR1	0.0676036486872007	0	CCL5_ACKR1	CCL5 - ACKR1	CCL	Secreted Signaling	PMID: 26740381
Neu	LSEC_inc	CCL5	ACKR1	0.00438438157979462	0	CCL5_ACKR1	CCL5 - ACKR1	CCL	Secreted Signaling	PMID: 26740381
ILC	LSEC_red	CCL5	ACKR1	0.0349328568424582	0	CCL5_ACKR1	CCL5 - ACKR1	CCL	Secreted Signaling	PMID: 26740381
LSEC_inc	LSEC_inc	CCL14	ACKR1	0.0369164019776092	0	CCL14_ACKR1	CCL14 - ACKR1	CCL	Secreted Signaling	PMID: 26740381
LSEC_red	LSEC_inc	CCL14	ACKR1	0.0488918728588682	0	CCL14_ACKR1	CCL14 - ACKR1	CCL	Secreted Signaling	PMID: 26740381
LSEC_inc	LSEC_red	CCL14	ACKR1	0.0187771653039793	0	CCL14_ACKR1	CCL14 - ACKR1	CCL	Secreted Signaling	PMID: 26740381
LSEC_red	LSEC_red	CCL14	ACKR1	0.0250212462080965	0	CCL14_ACKR1	CCL14 - ACKR1	CCL	Secreted Signaling	PMID: 26740381
kupffer	LSEC_inc	CXCL2	ACKR1	0.00419554540976562	0	CXCL2_ACKR1	CXCL2 - ACKR1	CXCL	Secreted Signaling	PMID: 26740381
LSEC_Other	LSEC_inc	CXCL2	ACKR1	0.00642185244115112	0	CXCL2_ACKR1	CXCL2 - ACKR1	CXCL	Secreted Signaling	PMID: 26740381
LSEC_red	LSEC_inc	CXCL2	ACKR1	0.0119390472135524	0	CXCL2_ACKR1	CXCL2 - ACKR1	CXCL	Secreted Signaling	PMID: 26740381
kupffer	LSEC_red	CXCL2	ACKR1	0.00209898256000294	0	CXCL2_ACKR1	CXCL2 - ACKR1	CXCL	Secreted Signaling	PMID: 26740381
LSEC_Other	LSEC_red	CXCL2	ACKR1	0.00321637139446335	0	CXCL2_ACKR1	CXCL2 - ACKR1	CXCL	Secreted Signaling	PMID: 26740381
LSEC_red	LSEC_red	CXCL2	ACKR1	0.00599626684918549	0	CXCL2_ACKR1	CXCL2 - ACKR1	CXCL	Secreted Signaling	PMID: 26740381
cDC	LSEC_red	IL16	CD4	0.00355314170074095	0	IL16_CD4	IL16 - CD4	IL16	Secreted Signaling	KEGG: hsa04060
ILC	LSEC_red	IL16	CD4	0.00706109356205158	0	IL16_CD4	IL16 - CD4	IL16	Secreted Signaling	KEGG: hsa04060
kupffer	LSEC_red	IL16	CD4	0.00158032627483199	0	IL16_CD4	IL16 - CD4	IL16	Secreted Signaling	KEGG: hsa04060
Neu	LSEC_red	IL16	CD4	0.00334805152582527	0	IL16_CD4	IL16 - CD4	IL16	Secreted Signaling	KEGG: hsa04060
kupffer	LSEC_inc	TNF	TNFRSF1A	0.00279086614448319	0	TNF_TNFRSF1A	TNF - TNFRSF1A	TNF	Secreted Signaling	KEGG: hsa04060
kupffer	LSEC_red	TNF	TNFRSF1A	0.00275755991935161	0	TNF_TNFRSF1A	TNF - TNFRSF1A	TNF	Secreted Signaling	KEGG: hsa04060
cDC	LSEC_inc	NAMPT	ITGA5_ITGB1	0.0181408622661217	0	NAMPT_ITGA5_ITGB1	NAMPT - (ITGA5+ITGB1)	VISFATIN	Secreted Signaling	PMID: 28490838
kupffer	LSEC_inc	NAMPT	ITGA5_ITGB1	0.0240219013914093	0	NAMPT_ITGA5_ITGB1	NAMPT - (ITGA5+ITGB1)	VISFATIN	Secreted Signaling	PMID: 28490838
LSEC_inc	LSEC_inc	NAMPT	ITGA5_ITGB1	0.0052921240347755	0	NAMPT_ITGA5_ITGB1	NAMPT - (ITGA5+ITGB1)	VISFATIN	Secreted Signaling	PMID: 28490838
LSEC_red	LSEC_inc	NAMPT	ITGA5_ITGB1	0.0185156196704109	0	NAMPT_ITGA5_ITGB1	NAMPT - (ITGA5+ITGB1)	VISFATIN	Secreted Signaling	PMID: 28490838
Neu	LSEC_inc	NAMPT	ITGA5_ITGB1	0.0339820257332316	0	NAMPT_ITGA5_ITGB1	NAMPT - (ITGA5+ITGB1)	VISFATIN	Secreted Signaling	PMID: 28490838
cDC	LSEC_red	NAMPT	ITGA5_ITGB1	0.0173887772688279	0	NAMPT_ITGA5_ITGB1	NAMPT - (ITGA5+ITGB1)	VISFATIN	Secreted Signaling	PMID: 28490838
kupffer	LSEC_red	NAMPT	ITGA5_ITGB1	0.0230317191731442	0	NAMPT_ITGA5_ITGB1	NAMPT - (ITGA5+ITGB1)	VISFATIN	Secreted Signaling	PMID: 28490838
LSEC_red	LSEC_red	NAMPT	ITGA5_ITGB1	0.0177482788020465	0	NAMPT_ITGA5_ITGB1	NAMPT - (ITGA5+ITGB1)	VISFATIN	Secreted Signaling	PMID: 28490838
Neu	LSEC_red	NAMPT	ITGA5_ITGB1	0.0325949988711267	0	NAMPT_ITGA5_ITGB1	NAMPT - (ITGA5+ITGB1)	VISFATIN	Secreted Signaling	PMID: 28490838
LSEC_inc	LSEC_red	ANGPT2	TEK	0.00236055964858548	0	ANGPT2_TEK	ANGPT2 - TEK	ANGPT	Secreted Signaling	PMID: 20651738
LSEC_red	LSEC_red	ANGPT2	TEK	0.00147569615065184	0	ANGPT2_TEK	ANGPT2 - TEK	ANGPT	Secreted Signaling	PMID: 20651738
LSEC_inc	LSEC_inc	ANGPT2	ITGA5_ITGB1	0.00460427000434852	0	ANGPT2_ITGA5_ITGB1	ANGPT2 - (ITGA5+ITGB1)	ANGPT	Secreted Signaling	PMID: 20651738; PMID: 25635707
LSEC_red	LSEC_inc	ANGPT2	ITGA5_ITGB1	0.00288077298983125	0	ANGPT2_ITGA5_ITGB1	ANGPT2 - (ITGA5+ITGB1)	ANGPT	Secreted Signaling	PMID: 20651738; PMID: 25635707
LSEC_inc	LSEC_red	ANGPT2	ITGA5_ITGB1	0.00393274966509772	0	ANGPT2_ITGA5_ITGB1	ANGPT2 - (ITGA5+ITGB1)	ANGPT	Secreted Signaling	PMID: 20651738; PMID: 25635707
LSEC_red	LSEC_red	ANGPT2	ITGA5_ITGB1	0.00245999880946041	0	ANGPT2_ITGA5_ITGB1	ANGPT2 - (ITGA5+ITGB1)	ANGPT	Secreted Signaling	PMID: 20651738; PMID: 25635707
LSEC_inc	LSEC_inc	MDK	ITGA6_ITGB1	0.0075297526924095	0	MDK_ITGA6_ITGB1	MDK - (ITGA6+ITGB1)	MK	Secreted Signaling	PMID: 28356350
LSEC_Other	LSEC_inc	MDK	ITGA6_ITGB1	0.0188448465411702	0	MDK_ITGA6_ITGB1	MDK - (ITGA6+ITGB1)	MK	Secreted Signaling	PMID: 28356350
LSEC_red	LSEC_inc	MDK	ITGA6_ITGB1	0.00946563287193325	0	MDK_ITGA6_ITGB1	MDK - (ITGA6+ITGB1)	MK	Secreted Signaling	PMID: 28356350
LSEC_inc	LSEC_inc	MDK	NCL	0.0100486666836605	0	MDK_NCL	MDK - NCL	MK	Secreted Signaling	PMID: 28356350
LSEC_Other	LSEC_inc	MDK	NCL	0.0250534254368392	0	MDK_NCL	MDK - NCL	MK	Secreted Signaling	PMID: 28356350
LSEC_red	LSEC_inc	MDK	NCL	0.0126239158614577	0	MDK_NCL	MDK - NCL	MK	Secreted Signaling	PMID: 28356350
LSEC_inc	LSEC_red	MDK	NCL	0.0105594798044388	0	MDK_NCL	MDK - NCL	MK	Secreted Signaling	PMID: 28356350
LSEC_Other	LSEC_red	MDK	NCL	0.0263067201200417	0	MDK_NCL	MDK - NCL	MK	Secreted Signaling	PMID: 28356350
LSEC_red	LSEC_red	MDK	NCL	0.0132638849928514	0	MDK_NCL	MDK - NCL	MK	Secreted Signaling	PMID: 28356350
LSEC_Other	LSEC_inc	EDN1	EDNRB	0.00296233870026401	0	EDN1_EDNRB	EDN1 - EDNRB	EDN	Secreted Signaling	KEGG: hsa04080
LSEC_red	LSEC_inc	EDN1	EDNRB	0.00308380980307577	0	EDN1_EDNRB	EDN1 - EDNRB	EDN	Secreted Signaling	KEGG: hsa04080
ILC	LSEC_inc	GZMA	F2R	0.0296624202530354	0	GZMA_F2R	GZMA - F2R	PARs	Secreted Signaling	KEGG: hsa04080
ILC	LSEC_red	GZMA	F2R	0.0959570395803903	0	GZMA_F2R	GZMA - F2R	PARs	Secreted Signaling	KEGG: hsa04080
LSEC_inc	LSEC_inc	ADM	CALCRL	0.0130111862217084	0	ADM_CALCRL	ADM - CALCRL	CALCR	Secreted Signaling	KEGG: hsa04080
LSEC_red	LSEC_inc	ADM	CALCRL	0.0173250839022145	0	ADM_CALCRL	ADM - CALCRL	CALCR	Secreted Signaling	KEGG: hsa04080
LSEC_inc	LSEC_red	ADM	CALCRL	0.0107983172950557	0	ADM_CALCRL	ADM - CALCRL	CALCR	Secreted Signaling	KEGG: hsa04080
LSEC_red	LSEC_red	ADM	CALCRL	0.0143892279769775	0	ADM_CALCRL	ADM - CALCRL	CALCR	Secreted Signaling	KEGG: hsa04080
LSEC_Other	LSEC_inc	IGFBP3	TMEM219	0.0135821225236982	0	IGFBP3_TMEM219	IGFBP3 - TMEM219	IGFBP	Secreted Signaling	PMID:20353938
LSEC_red	LSEC_inc	IGFBP3	TMEM219	0.00389532726130834	0	IGFBP3_TMEM219	IGFBP3 - TMEM219	IGFBP	Secreted Signaling	PMID:20353938
LSEC_Other	LSEC_red	IGFBP3	TMEM219	0.0138305698886035	0	IGFBP3_TMEM219	IGFBP3 - TMEM219	IGFBP	Secreted Signaling	PMID:20353938
LSEC_red	LSEC_red	IGFBP3	TMEM219	0.0039672941561507	0	IGFBP3_TMEM219	IGFBP3 - TMEM219	IGFBP	Secreted Signaling	PMID:20353938
cDC	LSEC_inc	LGALS9	P4HB	0.00894672716207619	0	LGALS9_P4HB	LGALS9 - P4HB	GALECTIN	Secreted Signaling	PMID:21670307;uniprot
kupffer	LSEC_inc	LGALS9	P4HB	0.00995084414787252	0	LGALS9_P4HB	LGALS9 - P4HB	GALECTIN	Secreted Signaling	PMID:21670307;uniprot
Neu	LSEC_inc	LGALS9	P4HB	0.0100830066437712	0	LGALS9_P4HB	LGALS9 - P4HB	GALECTIN	Secreted Signaling	PMID:21670307;uniprot
cDC	LSEC_red	LGALS9	P4HB	0.0254128399747385	0	LGALS9_P4HB	LGALS9 - P4HB	GALECTIN	Secreted Signaling	PMID:21670307;uniprot
kupffer	LSEC_red	LGALS9	P4HB	0.0282123880046218	0	LGALS9_P4HB	LGALS9 - P4HB	GALECTIN	Secreted Signaling	PMID:21670307;uniprot
LSEC_inc	LSEC_red	LGALS9	P4HB	0.0084336385083491	0	LGALS9_P4HB	LGALS9 - P4HB	GALECTIN	Secreted Signaling	PMID:21670307;uniprot
LSEC_Other	LSEC_red	LGALS9	P4HB	0.00959404537835972	0	LGALS9_P4HB	LGALS9 - P4HB	GALECTIN	Secreted Signaling	PMID:21670307;uniprot
LSEC_red	LSEC_red	LGALS9	P4HB	0.00988527708479198	0	LGALS9_P4HB	LGALS9 - P4HB	GALECTIN	Secreted Signaling	PMID:21670307;uniprot
Neu	LSEC_red	LGALS9	P4HB	0.028580090329827	0	LGALS9_P4HB	LGALS9 - P4HB	GALECTIN	Secreted Signaling	PMID:21670307;uniprot
LSEC_inc	LSEC_inc	PPIA	BSG	0.0842799474625357	0	PPIA_BSG	PPIA - BSG	CypA	Secreted Signaling	PMID: 36012604
LSEC_Other	LSEC_inc	PPIA	BSG	0.080642235494556	0.01	PPIA_BSG	PPIA - BSG	CypA	Secreted Signaling	PMID: 36012604
LSEC_red	LSEC_inc	PPIA	BSG	0.0858313628557672	0	PPIA_BSG	PPIA - BSG	CypA	Secreted Signaling	PMID: 36012604
LSEC_inc	LSEC_red	PPIA	BSG	0.0853156749296886	0.04	PPIA_BSG	PPIA - BSG	CypA	Secreted Signaling	PMID: 36012604
LSEC_red	LSEC_red	PPIA	BSG	0.0868843469161116	0.03	PPIA_BSG	PPIA - BSG	CypA	Secreted Signaling	PMID: 36012604
