# Supplementary material for: Exploring the biological functions and immune regulatory roles of IRAK3, TNFRSF1A, CX3CR1, and JUNB in T2DM combined with MAFLD: integrated bioinformatics and single-cell analysis
Source: Front Immunol. 2025 Aug 22;16:1587225. doi: 10.3389/fimmu.2025.1587225 (PMC12411428; doi:10.3389/fimmu.2025.1587225)
Supplement: Supplementary File 1 — KEGG enrichment analysis results of WGCNA core module genes in the GSE89632_SS group. [file DataSheet1.csv]

ID	Description	BgRatio	RichFactor	FoldEnrichment	zScore	pvalue	p.adjust	qvalue	geneID	Count
KEGG_MEDICUS_REFERENCE_TNF_JNK_SIGNALING_PATHWAY	KEGG_MEDICUS_REFERENCE_TNF_JNK_SIGNALING_PATHWAY	16/2788	0.1875	37.3392857142857	10.3542593475277	5.43590048398959e-05	0.00200435994095414	0.00127572480942002	FOS/JUN/TNFRSF1A	3
KEGG_MEDICUS_ENV_FACTOR_NNK_NNN_TO_RAS_ERK_SIGNALING_PATHWAY	KEGG_MEDICUS_ENV_FACTOR_NNK_NNN_TO_RAS_ERK_SIGNALING_PATHWAY	19/2788	0.157894736842105	31.4436090225564	9.45781320348529	9.32260437653089e-05	0.00200435994095414	0.00127572480942002	FOS/JUN/MYC	3
KEGG_MEDICUS_PATHOGEN_EBV_EBNA1_TO_P53_MEDIATED_TRANSCRIPTION	KEGG_MEDICUS_PATHOGEN_EBV_EBNA1_TO_P53_MEDIATED_TRANSCRIPTION	10/2788	0.2	39.8285714285714	8.73704485846687	0.00103006925143538	0.00922725444998433	0.0058729159289986	GADD45B/GADD45G	2
KEGG_MEDICUS_PATHOGEN_EBV_EBNA3C_TO_P53_MEDIATED_TRANSCRIPTION	KEGG_MEDICUS_PATHOGEN_EBV_EBNA3C_TO_P53_MEDIATED_TRANSCRIPTION	10/2788	0.2	39.8285714285714	8.73704485846687	0.00103006925143538	0.00922725444998433	0.0058729159289986	GADD45B/GADD45G	2
KEGG_MEDICUS_ENV_FACTOR_METALS_TO_RAS_ERK_SIGNALING_PATHWAY	KEGG_MEDICUS_ENV_FACTOR_METALS_TO_RAS_ERK_SIGNALING_PATHWAY	12/2788	0.166666666666667	33.1904761904762	7.93756997963098	0.00150211118953233	0.00922725444998433	0.0058729159289986	FOS/JUN	2
KEGG_MEDICUS_ENV_FACTOR_NNK_NNN_TO_PI3K_SIGNALING_PATHWAY_N01350	KEGG_MEDICUS_ENV_FACTOR_NNK_NNN_TO_PI3K_SIGNALING_PATHWAY_N01350	12/2788	0.166666666666667	33.1904761904762	7.93756997963098	0.00150211118953233	0.00922725444998433	0.0058729159289986	FOS/JUN	2
KEGG_MEDICUS_PATHOGEN_HBV_LHBS_TO_PKC_ERK_SIGNALING_PATHWAY	KEGG_MEDICUS_PATHOGEN_HBV_LHBS_TO_PKC_ERK_SIGNALING_PATHWAY	12/2788	0.166666666666667	33.1904761904762	7.93756997963098	0.00150211118953233	0.00922725444998433	0.0058729159289986	FOS/JUN	2
KEGG_MEDICUS_ENV_FACTOR_E2_TO_RAS_ERK_SIGNALING_PATHWAY	KEGG_MEDICUS_ENV_FACTOR_E2_TO_RAS_ERK_SIGNALING_PATHWAY	16/2788	0.125	24.8928571428571	6.80786191989785	0.00269991011851929	0.0145120168870412	0.00923653461598704	FOS/JUN	2
KEGG_MEDICUS_REFERENCE_IL1_IL1R_JNK_SIGNALING_PATHWAY	KEGG_MEDICUS_REFERENCE_IL1_IL1R_JNK_SIGNALING_PATHWAY	19/2788	0.105263157894737	20.9624060150376	6.20165326136168	0.00381437062770082	0.0182242152212373	0.0115992557099674	FOS/JUN	2
KEGG_MEDICUS_REFERENCE_TLR2_4_MAPK_SIGNALING_PATHWAY	KEGG_MEDICUS_REFERENCE_TLR2_4_MAPK_SIGNALING_PATHWAY	26/2788	0.0769230769230769	15.3186813186813	5.21023286605003	0.00710534003740125	0.0305529621608254	0.0194461937865719	FOS/JUN	2
KEGG_MEDICUS_PATHOGEN_KSHV_VGPCR_TO_GNB_G_ERK_SIGNALING_PATHWAY	KEGG_MEDICUS_PATHOGEN_KSHV_VGPCR_TO_GNB_G_ERK_SIGNALING_PATHWAY	31/2788	0.0645161290322581	12.8479262672811	4.71176997622605	0.0100213441482222	0.0391743453066867	0.0249334878328973	FOS/JUN	2
KEGG_MEDICUS_VARIANT_FZD7_OVEREXPRESSION_TO_WNT_SIGNALING_PATHWAY	KEGG_MEDICUS_VARIANT_FZD7_OVEREXPRESSION_TO_WNT_SIGNALING_PATHWAY	37/2788	0.0540540540540541	10.7644787644788	4.24701608601155	0.0141083897562743	0.0505550632933162	0.0321770292686957	MYC/WNT5A	2
KEGG_MEDICUS_VARIANT_LRP6_OVEREXPRESSION_TO_WNT_SIGNALING_PATHWAY	KEGG_MEDICUS_VARIANT_LRP6_OVEREXPRESSION_TO_WNT_SIGNALING_PATHWAY	45/2788	0.0444444444444444	8.85079365079365	3.7712575226414	0.0204968128878988	0.0656279037840207	0.0417705140363412	MYC/WNT5A	2
KEGG_MEDICUS_REFERENCE_WNT_SIGNALING_PATHWAY	KEGG_MEDICUS_REFERENCE_WNT_SIGNALING_PATHWAY	46/2788	0.0434782608695652	8.6583850931677	3.72016039568259	0.0213672244878207	0.0656279037840207	0.0417705140363412	MYC/WNT5A	2
KEGG_MEDICUS_REFERENCE_EXTRINSIC_APOPTOTIC_PATHWAY	KEGG_MEDICUS_REFERENCE_EXTRINSIC_APOPTOTIC_PATHWAY	10/2788	0.1	19.9142857142857	4.25601449323405	0.049173198444137	0.115046288008262	0.0732240755988941	TNFRSF1A	1
KEGG_MEDICUS_VARIANT_HRAS_OVEREXPRESSION_TO_ERK_SIGNALING_PATHWAY	KEGG_MEDICUS_VARIANT_HRAS_OVEREXPRESSION_TO_ERK_SIGNALING_PATHWAY	10/2788	0.1	19.9142857142857	4.25601449323405	0.049173198444137	0.115046288008262	0.0732240755988941	MYC	1
KEGG_MEDICUS_VARIANT_MUTATION_INACTIVATED_AXIN_TO_WNT_SIGNALING_PATHWAY	KEGG_MEDICUS_VARIANT_MUTATION_INACTIVATED_AXIN_TO_WNT_SIGNALING_PATHWAY	10/2788	0.1	19.9142857142857	4.25601449323405	0.049173198444137	0.115046288008262	0.0732240755988941	MYC	1
KEGG_MEDICUS_REFERENCE_EGF_EGFR_RAS_RALGDS_SIGNALING_PATHWAY	KEGG_MEDICUS_REFERENCE_EGF_EGFR_RAS_RALGDS_SIGNALING_PATHWAY	11/2788	0.0909090909090909	18.1038961038961	4.03722288438412	0.05396498218128	0.115046288008262	0.0732240755988941	RALGDS	1
KEGG_MEDICUS_VARIANT_AMPLIFIED_MYC_TO_CELL_CYCLE_G1_S	KEGG_MEDICUS_VARIANT_AMPLIFIED_MYC_TO_CELL_CYCLE_G1_S	11/2788	0.0909090909090909	18.1038961038961	4.03722288438412	0.05396498218128	0.115046288008262	0.0732240755988941	MYC	1
KEGG_MEDICUS_PATHOGEN_HSV_GD_TO_HVEM_NFKB_SIGNALING_PATHWAY	KEGG_MEDICUS_PATHOGEN_HSV_GD_TO_HVEM_NFKB_SIGNALING_PATHWAY	12/2788	0.0833333333333333	16.5952380952381	3.84549433184785	0.0587343340896206	0.115046288008262	0.0732240755988941	CCL2	1
KEGG_MEDICUS_VARIANT_MUTATION_INACTIVATED_APC_TO_WNT_SIGNALING_PATHWAY	KEGG_MEDICUS_VARIANT_MUTATION_INACTIVATED_APC_TO_WNT_SIGNALING_PATHWAY	12/2788	0.0833333333333333	16.5952380952381	3.84549433184785	0.0587343340896206	0.115046288008262	0.0732240755988941	MYC	1
KEGG_MEDICUS_PATHOGEN_HCMV_US28_TO_GNA12_13_RHO_SIGNALING_PATHWAY	KEGG_MEDICUS_PATHOGEN_HCMV_US28_TO_GNA12_13_RHO_SIGNALING_PATHWAY	13/2788	0.0769230769230769	15.3186813186813	3.67555122406452	0.0634813511367187	0.115046288008262	0.0732240755988941	CCL2	1
KEGG_MEDICUS_REFERENCE_P15_CELL_CYCLE_G1_S	KEGG_MEDICUS_REFERENCE_P15_CELL_CYCLE_G1_S	13/2788	0.0769230769230769	15.3186813186813	3.67555122406452	0.0634813511367187	0.115046288008262	0.0732240755988941	MYC	1
KEGG_MEDICUS_PATHOGEN_SARS_COV_2_S_TO_ANGII_AT1R_NOX2_SIGNALING_PATHWAY	KEGG_MEDICUS_PATHOGEN_SARS_COV_2_S_TO_ANGII_AT1R_NOX2_SIGNALING_PATHWAY	14/2788	0.0714285714285714	14.2244897959184	3.52345710847768	0.0682061299057588	0.115046288008262	0.0732240755988941	CCL2	1
KEGG_MEDICUS_PATHOGEN_HIV_GP120_TO_TNF_NFKB_SIGNALING_PATHWAY	KEGG_MEDICUS_PATHOGEN_HIV_GP120_TO_TNF_NFKB_SIGNALING_PATHWAY	15/2788	0.0666666666666667	13.2761904761905	3.38620765256364	0.0729087665969338	0.115046288008262	0.0732240755988941	TNFRSF1A	1
KEGG_MEDICUS_VARIANT_AMPLIFIED_MYC_TO_P27_CELL_CYCLE_G1_S	KEGG_MEDICUS_VARIANT_AMPLIFIED_MYC_TO_P27_CELL_CYCLE_G1_S	15/2788	0.0666666666666667	13.2761904761905	3.38620765256364	0.0729087665969338	0.115046288008262	0.0732240755988941	MYC	1
KEGG_MEDICUS_REFERENCE_TNF_NFKB_SIGNALING_PATHWAY	KEGG_MEDICUS_REFERENCE_TNF_NFKB_SIGNALING_PATHWAY	16/2788	0.0625	12.4464285714286	3.26146449226795	0.0775893570288282	0.115046288008262	0.0732240755988941	TNFRSF1A	1
KEGG_MEDICUS_REFERENCE_WNT5A_ROR_SIGNALING_PATHWAY	KEGG_MEDICUS_REFERENCE_WNT5A_ROR_SIGNALING_PATHWAY	16/2788	0.0625	12.4464285714286	3.26146449226795	0.0775893570288282	0.115046288008262	0.0732240755988941	WNT5A	1
KEGG_MEDICUS_VARIANT_MUTATION_ACTIVATED_FGFR3_TO_RAS_ERK_SIGNALING_PATHWAY	KEGG_MEDICUS_VARIANT_MUTATION_ACTIVATED_FGFR3_TO_RAS_ERK_SIGNALING_PATHWAY	16/2788	0.0625	12.4464285714286	3.26146449226795	0.0775893570288282	0.115046288008262	0.0732240755988941	MYC	1
KEGG_MEDICUS_REFERENCE_IL1_IL1R_P38_SIGNALING_PATHWAY	KEGG_MEDICUS_REFERENCE_IL1_IL1R_P38_SIGNALING_PATHWAY	17/2788	0.0588235294117647	11.7142857142857	3.14737647958092	0.0822479966397939	0.117888795183705	0.0750332600924435	ZFP36	1
KEGG_MEDICUS_REFERENCE_WNT_SIGNALING_MODULATION_LGR_RSPO	KEGG_MEDICUS_REFERENCE_WNT_SIGNALING_MODULATION_LGR_RSPO	19/2788	0.0526315789473684	10.4812030075188	2.94549331923807	0.0914998032594121	0.122952860629835	0.0782564106823919	RNF43	1
KEGG_MEDICUS_REFERENCE_WNT_SIGNALING_MODULATION_WNT_ACYLATION	KEGG_MEDICUS_REFERENCE_WNT_SIGNALING_MODULATION_WNT_ACYLATION	19/2788	0.0526315789473684	10.4812030075188	2.94549331923807	0.0914998032594121	0.122952860629835	0.0782564106823919	WNT5A	1
KEGG_MEDICUS_REFERENCE_TNF_P38_SIGNALING_PATHWAY	KEGG_MEDICUS_REFERENCE_TNF_P38_SIGNALING_PATHWAY	24/2788	0.0416666666666667	8.29761904761905	2.55033401772226	0.114251788535176	0.148873542636745	0.0947542743832403	TNFRSF1A	1
KEGG_MEDICUS_REFERENCE_REGULATION_OF_GF_RTK_RAS_ERK_SIGNALING_UBIQUITINATION_OF_RTK_BY_CBL	KEGG_MEDICUS_REFERENCE_REGULATION_OF_GF_RTK_RAS_ERK_SIGNALING_UBIQUITINATION_OF_RTK_BY_CBL	25/2788	0.04	7.96571428571429	2.48498912589433	0.118738212182249	0.150168915406961	0.0955787466482496	EPHA2	1
KEGG_MEDICUS_REFERENCE_WNT_SIGNALING_MODULATION_WNT_INHIBITOR	KEGG_MEDICUS_REFERENCE_WNT_SIGNALING_MODULATION_WNT_INHIBITOR	28/2788	0.0357142857142857	7.11224489795918	2.3088966582051	0.132071197033477	0.158604610294936	0.100947854777683	WNT5A	1
KEGG_MEDICUS_VARIANT_MUTATION_ACTIVATED_SMO_TO_HEDGEHOG_SIGNALING_PATHWAY	KEGG_MEDICUS_VARIANT_MUTATION_ACTIVATED_SMO_TO_HEDGEHOG_SIGNALING_PATHWAY	29/2788	0.0344827586206897	6.86699507389163	2.25589117921607	0.136473734439829	0.158604610294936	0.100947854777683	WNT5A	1
KEGG_MEDICUS_VARIANT_MUTATION_INACTIVATED_PTCH1_TO_HEDGEHOG_SIGNALING_PATHWAY	KEGG_MEDICUS_VARIANT_MUTATION_INACTIVATED_PTCH1_TO_HEDGEHOG_SIGNALING_PATHWAY	29/2788	0.0344827586206897	6.86699507389163	2.25589117921607	0.136473734439829	0.158604610294936	0.100947854777683	WNT5A	1
KEGG_MEDICUS_REFERENCE_CCR_CXCR_GNB_G_PI3K_RAC_SIGNALING_PATHWAY	KEGG_MEDICUS_REFERENCE_CCR_CXCR_GNB_G_PI3K_RAC_SIGNALING_PATHWAY	31/2788	0.032258064516129	6.42396313364055	2.15704133100663	0.145216667194059	0.160110684342168	0.101906433118638	CCL2	1
KEGG_MEDICUS_REFERENCE_CCR2_GNB_G_PI3K_NFKB_SIGNALING_PATHWAY	KEGG_MEDICUS_REFERENCE_CCR2_GNB_G_PI3K_NFKB_SIGNALING_PATHWAY	31/2788	0.032258064516129	6.42396313364055	2.15704133100663	0.145216667194059	0.160110684342168	0.101906433118638	CCL2	1
KEGG_MEDICUS_REFERENCE_CYTOKINE_JAK_STAT_SIGNALING_PATHWAY	KEGG_MEDICUS_REFERENCE_CYTOKINE_JAK_STAT_SIGNALING_PATHWAY	45/2788	0.0222222222222222	4.42539682539683	1.64544555880714	0.204153660471418	0.219465185006774	0.139684083480444	PIM1	1
KEGG_MEDICUS_REFERENCE_GF_RTK_PI3K_SIGNALING_PATHWAY	KEGG_MEDICUS_REFERENCE_GF_RTK_PI3K_SIGNALING_PATHWAY	83/2788	0.0120481927710843	2.39931153184165	0.919282723920656	0.345655261125328	0.362516493375344	0.230732651842324	EPHA2	1
KEGG_MEDICUS_REFERENCE_GF_RTK_RAS_PI3K_SIGNALING_PATHWAY	KEGG_MEDICUS_REFERENCE_GF_RTK_RAS_PI3K_SIGNALING_PATHWAY	89/2788	0.0112359550561798	2.23756019261637	0.84282840983091	0.365732237157093	0.374440147565595	0.238321758548482	EPHA2	1
KEGG_MEDICUS_REFERENCE_GF_RTK_RAS_ERK_SIGNALING_PATHWAY	KEGG_MEDICUS_REFERENCE_GF_RTK_RAS_ERK_SIGNALING_PATHWAY	92/2788	0.0108695652173913	2.16459627329193	0.806842264	0.375554793027611	0.375554793027611	0.239031202416594	EPHA2	1
