# Supplementary material for: Exploring the biological functions and immune regulatory roles of IRAK3, TNFRSF1A, CX3CR1, and JUNB in T2DM combined with MAFLD: integrated bioinformatics and single-cell analysis
Source: Front Immunol. 2025 Aug 22;16:1587225. doi: 10.3389/fimmu.2025.1587225 (PMC12411428; doi:10.3389/fimmu.2025.1587225)
Supplement: Supplementary File 2 — KEGG enrichment analysis results of WGCNA core module genes in the GSE89632_NASH group. [file DataSheet2.csv]

ID	Description	BgRatio	RichFactor	FoldEnrichment	zScore	pvalue	p.adjust	qvalue	geneID	Count
KEGG_MEDICUS_REFERENCE_TNF_JNK_SIGNALING_PATHWAY	KEGG_MEDICUS_REFERENCE_TNF_JNK_SIGNALING_PATHWAY	16/2788	0.1875	18.6696428571429	7.13812434274081	0.00046577071701956	0.0327775186129738	0.0286829268775548	FOS/JUN/TNFRSF1A	3
KEGG_MEDICUS_ENV_FACTOR_NNK_NNN_TO_RAS_ERK_SIGNALING_PATHWAY	KEGG_MEDICUS_ENV_FACTOR_NNK_NNN_TO_RAS_ERK_SIGNALING_PATHWAY	19/2788	0.157894736842105	15.7218045112782	6.48439299720284	0.000789819725613827	0.0327775186129738	0.0286829268775548	FOS/JUN/MYC	3
KEGG_MEDICUS_REFERENCE_IL6_FAMILY_TO_JAK_STAT_SIGNALING_PATHWAY	KEGG_MEDICUS_REFERENCE_IL6_FAMILY_TO_JAK_STAT_SIGNALING_PATHWAY	27/2788	0.111111111111111	11.0634920634921	5.29164067641922	0.00225912775228117	0.062502534479779	0.0546946718973335	CLCF1/IL4R/IL6	3
KEGG_MEDICUS_PATHOGEN_EBV_EBNA1_TO_P53_MEDIATED_TRANSCRIPTION	KEGG_MEDICUS_PATHOGEN_EBV_EBNA1_TO_P53_MEDIATED_TRANSCRIPTION	10/2788	0.2	19.9142857142857	6.03415946880151	0.00416543602445713	0.0626012777211377	0.0547810800603488	GADD45B/GADD45G	2
KEGG_MEDICUS_PATHOGEN_EBV_EBNA3C_TO_P53_MEDIATED_TRANSCRIPTION	KEGG_MEDICUS_PATHOGEN_EBV_EBNA3C_TO_P53_MEDIATED_TRANSCRIPTION	10/2788	0.2	19.9142857142857	6.03415946880151	0.00416543602445713	0.0626012777211377	0.0547810800603488	GADD45B/GADD45G	2
KEGG_MEDICUS_ENV_FACTOR_METALS_TO_RAS_ERK_SIGNALING_PATHWAY	KEGG_MEDICUS_ENV_FACTOR_METALS_TO_RAS_ERK_SIGNALING_PATHWAY	12/2788	0.166666666666667	16.5952380952381	5.45212570860157	0.00603385809360363	0.0626012777211377	0.0547810800603488	FOS/JUN	2
KEGG_MEDICUS_ENV_FACTOR_NNK_NNN_TO_PI3K_SIGNALING_PATHWAY_N01350	KEGG_MEDICUS_ENV_FACTOR_NNK_NNN_TO_PI3K_SIGNALING_PATHWAY_N01350	12/2788	0.166666666666667	16.5952380952381	5.45212570860157	0.00603385809360363	0.0626012777211377	0.0547810800603488	FOS/JUN	2
KEGG_MEDICUS_PATHOGEN_HBV_LHBS_TO_PKC_ERK_SIGNALING_PATHWAY	KEGG_MEDICUS_PATHOGEN_HBV_LHBS_TO_PKC_ERK_SIGNALING_PATHWAY	12/2788	0.166666666666667	16.5952380952381	5.45212570860157	0.00603385809360363	0.0626012777211377	0.0547810800603488	FOS/JUN	2
KEGG_MEDICUS_PATHOGEN_SARS_COV_2_S_TO_ANGII_AT1R_NOX2_SIGNALING_PATHWAY	KEGG_MEDICUS_PATHOGEN_SARS_COV_2_S_TO_ANGII_AT1R_NOX2_SIGNALING_PATHWAY	14/2788	0.142857142857143	14.2244897959184	4.99554268620001	0.0082167773891828	0.0757769470335747	0.0663108350705981	CCL2/IL6	2
KEGG_MEDICUS_REFERENCE_CYTOKINE_JAK_STAT_SIGNALING_PATHWAY	KEGG_MEDICUS_REFERENCE_CYTOKINE_JAK_STAT_SIGNALING_PATHWAY	45/2788	0.0666666666666667	6.63809523809524	3.83988943653388	0.0097119579882291	0.0806092513023016	0.0705394843355587	IL4R/IL6/PIM1	3
KEGG_MEDICUS_ENV_FACTOR_E2_TO_RAS_ERK_SIGNALING_PATHWAY	KEGG_MEDICUS_ENV_FACTOR_E2_TO_RAS_ERK_SIGNALING_PATHWAY	16/2788	0.125	12.4464285714286	4.62409065558046	0.0107017834223349	0.0807498203685273	0.0706624934106326	FOS/JUN	2
KEGG_MEDICUS_REFERENCE_IL1_IL1R_JNK_SIGNALING_PATHWAY	KEGG_MEDICUS_REFERENCE_IL1_IL1R_JNK_SIGNALING_PATHWAY	19/2788	0.105263157894737	10.4812030075188	4.17610805386761	0.0149693925867003	0.103538298724677	0.0906042182879229	FOS/JUN	2
KEGG_MEDICUS_REFERENCE_TLR2_4_MAPK_SIGNALING_PATHWAY	KEGG_MEDICUS_REFERENCE_TLR2_4_MAPK_SIGNALING_PATHWAY	26/2788	0.0769230769230769	7.65934065934066	3.43557178745523	0.0272471286068003	0.173962436489571	0.15223092096107	FOS/JUN	2
KEGG_MEDICUS_PATHOGEN_KSHV_VGPCR_TO_GNB_G_ERK_SIGNALING_PATHWAY	KEGG_MEDICUS_PATHOGEN_KSHV_VGPCR_TO_GNB_G_ERK_SIGNALING_PATHWAY	31/2788	0.0645161290322581	6.42396313364055	3.05824413727487	0.0378031487126554	0.224118667367885	0.196121598584453	FOS/JUN	2
KEGG_MEDICUS_VARIANT_FZD7_OVEREXPRESSION_TO_WNT_SIGNALING_PATHWAY	KEGG_MEDICUS_VARIANT_FZD7_OVEREXPRESSION_TO_WNT_SIGNALING_PATHWAY	37/2788	0.0540540540540541	5.38223938223938	2.70236883198818	0.0521873458267951	0.2887699802416	0.252696621898166	MYC/WNT5A	2
KEGG_MEDICUS_VARIANT_LRP6_OVEREXPRESSION_TO_WNT_SIGNALING_PATHWAY	KEGG_MEDICUS_VARIANT_LRP6_OVEREXPRESSION_TO_WNT_SIGNALING_PATHWAY	45/2788	0.0444444444444444	4.42539682539683	2.33290580068697	0.0738757789696872	0.294948213340432	0.258103065573746	MYC/WNT5A	2
KEGG_MEDICUS_REFERENCE_WNT_SIGNALING_PATHWAY	KEGG_MEDICUS_REFERENCE_WNT_SIGNALING_PATHWAY	46/2788	0.0434782608695652	4.32919254658385	2.29285749417338	0.0767646713835443	0.294948213340432	0.258103065573746	MYC/WNT5A	2
KEGG_MEDICUS_REFERENCE_EXTRINSIC_APOPTOTIC_PATHWAY	KEGG_MEDICUS_REFERENCE_EXTRINSIC_APOPTOTIC_PATHWAY	10/2788	0.1	9.95714285714286	2.85756645539165	0.0961593911261235	0.294948213340432	0.258103065573746	TNFRSF1A	1
KEGG_MEDICUS_VARIANT_HRAS_OVEREXPRESSION_TO_ERK_SIGNALING_PATHWAY	KEGG_MEDICUS_VARIANT_HRAS_OVEREXPRESSION_TO_ERK_SIGNALING_PATHWAY	10/2788	0.1	9.95714285714286	2.85756645539165	0.0961593911261235	0.294948213340432	0.258103065573746	MYC	1
KEGG_MEDICUS_VARIANT_MUTATION_INACTIVATED_AXIN_TO_WNT_SIGNALING_PATHWAY	KEGG_MEDICUS_VARIANT_MUTATION_INACTIVATED_AXIN_TO_WNT_SIGNALING_PATHWAY	10/2788	0.1	9.95714285714286	2.85756645539165	0.0961593911261235	0.294948213340432	0.258103065573746	MYC	1
KEGG_MEDICUS_REFERENCE_EGF_EGFR_RAS_RALGDS_SIGNALING_PATHWAY	KEGG_MEDICUS_REFERENCE_EGF_EGFR_RAS_RALGDS_SIGNALING_PATHWAY	11/2788	0.0909090909090909	9.05194805194805	2.69464976450642	0.105269375664809	0.294948213340432	0.258103065573746	RALGDS	1
KEGG_MEDICUS_VARIANT_AMPLIFIED_MYC_TO_CELL_CYCLE_G1_S	KEGG_MEDICUS_VARIANT_AMPLIFIED_MYC_TO_CELL_CYCLE_G1_S	11/2788	0.0909090909090909	9.05194805194805	2.69464976450642	0.105269375664809	0.294948213340432	0.258103065573746	MYC	1
KEGG_MEDICUS_PATHOGEN_HSV_GD_TO_HVEM_NFKB_SIGNALING_PATHWAY	KEGG_MEDICUS_PATHOGEN_HSV_GD_TO_HVEM_NFKB_SIGNALING_PATHWAY	12/2788	0.0833333333333333	8.29761904761905	2.55126187738379	0.114290786353101	0.294948213340432	0.258103065573746	CCL2	1
KEGG_MEDICUS_REFERENCE_V_D_J_RECOMBINATION	KEGG_MEDICUS_REFERENCE_V_D_J_RECOMBINATION	12/2788	0.0833333333333333	8.29761904761905	2.55126187738379	0.114290786353101	0.294948213340432	0.258103065573746	NHEJ1	1
KEGG_MEDICUS_VARIANT_MUTATION_INACTIVATED_APC_TO_WNT_SIGNALING_PATHWAY	KEGG_MEDICUS_VARIANT_MUTATION_INACTIVATED_APC_TO_WNT_SIGNALING_PATHWAY	12/2788	0.0833333333333333	8.29761904761905	2.55126187738379	0.114290786353101	0.294948213340432	0.258103065573746	MYC	1
KEGG_MEDICUS_PATHOGEN_HCMV_US28_TO_GNA12_13_RHO_SIGNALING_PATHWAY	KEGG_MEDICUS_PATHOGEN_HCMV_US28_TO_GNA12_13_RHO_SIGNALING_PATHWAY	13/2788	0.0769230769230769	7.65934065934066	2.42361913822018	0.12322445277317	0.294948213340432	0.258103065573746	CCL2	1
KEGG_MEDICUS_REFERENCE_NON_HOMOLOGOUS_END_JOINING	KEGG_MEDICUS_REFERENCE_NON_HOMOLOGOUS_END_JOINING	13/2788	0.0769230769230769	7.65934065934066	2.42361913822018	0.12322445277317	0.294948213340432	0.258103065573746	NHEJ1	1
KEGG_MEDICUS_REFERENCE_P15_CELL_CYCLE_G1_S	KEGG_MEDICUS_REFERENCE_P15_CELL_CYCLE_G1_S	13/2788	0.0769230769230769	7.65934065934066	2.42361913822018	0.12322445277317	0.294948213340432	0.258103065573746	MYC	1
KEGG_MEDICUS_VARIANT_MLL_ENL_FUSION_TO_TRANSCRIPTIONAL_ACTIVATION	KEGG_MEDICUS_VARIANT_MLL_ENL_FUSION_TO_TRANSCRIPTIONAL_ACTIVATION	13/2788	0.0769230769230769	7.65934065934066	2.42361913822018	0.12322445277317	0.294948213340432	0.258103065573746	GRIA3	1
KEGG_MEDICUS_REFERENCE_BILE_ACID_BIOSYNTHESIS	KEGG_MEDICUS_REFERENCE_BILE_ACID_BIOSYNTHESIS	14/2788	0.0714285714285714	7.11224489795918	2.3088966582051	0.132071197033477	0.294948213340432	0.258103065573746	CYP7A1	1
KEGG_MEDICUS_PATHOGEN_HIV_GP120_TO_TNF_NFKB_SIGNALING_PATHWAY	KEGG_MEDICUS_PATHOGEN_HIV_GP120_TO_TNF_NFKB_SIGNALING_PATHWAY	15/2788	0.0666666666666667	6.63809523809524	2.2049363713298	0.140831833833427	0.294948213340432	0.258103065573746	TNFRSF1A	1
KEGG_MEDICUS_VARIANT_AMPLIFIED_MYC_TO_P27_CELL_CYCLE_G1_S	KEGG_MEDICUS_VARIANT_AMPLIFIED_MYC_TO_P27_CELL_CYCLE_G1_S	15/2788	0.0666666666666667	6.63809523809524	2.2049363713298	0.140831833833427	0.294948213340432	0.258103065573746	MYC	1
KEGG_MEDICUS_REFERENCE_AGE_RAGE_SIGNALING_PATHWAY	KEGG_MEDICUS_REFERENCE_AGE_RAGE_SIGNALING_PATHWAY	16/2788	0.0625	6.22321428571429	2.1100569684201	0.1495071705275	0.294948213340432	0.258103065573746	IL6	1
KEGG_MEDICUS_REFERENCE_TNF_NFKB_SIGNALING_PATHWAY	KEGG_MEDICUS_REFERENCE_TNF_NFKB_SIGNALING_PATHWAY	16/2788	0.0625	6.22321428571429	2.1100569684201	0.1495071705275	0.294948213340432	0.258103065573746	TNFRSF1A	1
KEGG_MEDICUS_REFERENCE_TRAIP_DEPENDENT_REPLISOME_DISASSEMBLY	KEGG_MEDICUS_REFERENCE_TRAIP_DEPENDENT_REPLISOME_DISASSEMBLY	16/2788	0.0625	6.22321428571429	2.1100569684201	0.1495071705275	0.294948213340432	0.258103065573746	GINS2	1
KEGG_MEDICUS_REFERENCE_WNT5A_ROR_SIGNALING_PATHWAY	KEGG_MEDICUS_REFERENCE_WNT5A_ROR_SIGNALING_PATHWAY	16/2788	0.0625	6.22321428571429	2.1100569684201	0.1495071705275	0.294948213340432	0.258103065573746	WNT5A	1
KEGG_MEDICUS_VARIANT_MUTATION_ACTIVATED_FGFR3_TO_RAS_ERK_SIGNALING_PATHWAY	KEGG_MEDICUS_VARIANT_MUTATION_ACTIVATED_FGFR3_TO_RAS_ERK_SIGNALING_PATHWAY	16/2788	0.0625	6.22321428571429	2.1100569684201	0.1495071705275	0.294948213340432	0.258103065573746	MYC	1
KEGG_MEDICUS_PATHOGEN_ESCHERICHIA_ESPG_TO_MICROTUBULE_RHOA_SIGNALING_PATHWAY	KEGG_MEDICUS_PATHOGEN_ESCHERICHIA_ESPG_TO_MICROTUBULE_RHOA_SIGNALING_PATHWAY	17/2788	0.0588235294117647	5.85714285714286	2.02292617488498	0.158098007188838	0.294948213340432	0.258103065573746	TUBB6	1
KEGG_MEDICUS_REFERENCE_IL1_IL1R_P38_SIGNALING_PATHWAY	KEGG_MEDICUS_REFERENCE_IL1_IL1R_P38_SIGNALING_PATHWAY	17/2788	0.0588235294117647	5.85714285714286	2.02292617488498	0.158098007188838	0.294948213340432	0.258103065573746	ZFP36	1
KEGG_MEDICUS_REFERENCE_TLR5_NFKB_SIGNALING_PATHWAY	KEGG_MEDICUS_REFERENCE_TLR5_NFKB_SIGNALING_PATHWAY	17/2788	0.0588235294117647	5.85714285714286	2.02292617488498	0.158098007188838	0.294948213340432	0.258103065573746	IL6	1
KEGG_MEDICUS_VARIANT_MUTATION_CAUSED_ABERRANT_ABETA_TO_AGE_RAGE_SIGNALING_PATHWAY	KEGG_MEDICUS_VARIANT_MUTATION_CAUSED_ABERRANT_ABETA_TO_AGE_RAGE_SIGNALING_PATHWAY	17/2788	0.0588235294117647	5.85714285714286	2.02292617488498	0.158098007188838	0.294948213340432	0.258103065573746	IL6	1
KEGG_MEDICUS_VARIANT_MUTATION_CAUSED_ABERRANT_DCTN1_TO_RETROGRADE_AXONAL_TRANSPORT	KEGG_MEDICUS_VARIANT_MUTATION_CAUSED_ABERRANT_DCTN1_TO_RETROGRADE_AXONAL_TRANSPORT	18/2788	0.0555555555555556	5.53174603174603	1.94247254931861	0.166605136672315	0.294948213340432	0.258103065573746	TUBB6	1
KEGG_MEDICUS_ENV_FACTOR_IRON_TO_ANTEROGRADE_AXONAL_TRANSPORT	KEGG_MEDICUS_ENV_FACTOR_IRON_TO_ANTEROGRADE_AXONAL_TRANSPORT	19/2788	0.0526315789473684	5.2406015037594	1.86782311053238	0.175029344677072	0.294948213340432	0.258103065573746	TUBB6	1
KEGG_MEDICUS_ENV_FACTOR_ZN_TO_ANTEROGRADE_AXONAL_TRANSPORT	KEGG_MEDICUS_ENV_FACTOR_ZN_TO_ANTEROGRADE_AXONAL_TRANSPORT	19/2788	0.0526315789473684	5.2406015037594	1.86782311053238	0.175029344677072	0.294948213340432	0.258103065573746	TUBB6	1
KEGG_MEDICUS_PATHOGEN_HCMV_US28_TO_GNAQ_PLCB_G_CALCINEURIN_SIGNALING_PATHWAY	KEGG_MEDICUS_PATHOGEN_HCMV_US28_TO_GNAQ_PLCB_G_CALCINEURIN_SIGNALING_PATHWAY	19/2788	0.0526315789473684	5.2406015037594	1.86782311053238	0.175029344677072	0.294948213340432	0.258103065573746	PTGS2	1
KEGG_MEDICUS_REFERENCE_WNT_SIGNALING_MODULATION_LGR_RSPO	KEGG_MEDICUS_REFERENCE_WNT_SIGNALING_MODULATION_LGR_RSPO	19/2788	0.0526315789473684	5.2406015037594	1.86782311053238	0.175029344677072	0.294948213340432	0.258103065573746	RNF43	1
KEGG_MEDICUS_REFERENCE_WNT_SIGNALING_MODULATION_WNT_ACYLATION	KEGG_MEDICUS_REFERENCE_WNT_SIGNALING_MODULATION_WNT_ACYLATION	19/2788	0.0526315789473684	5.2406015037594	1.86782311053238	0.175029344677072	0.294948213340432	0.258103065573746	WNT5A	1
KEGG_MEDICUS_REFERENCE_KINETOCHORE_MICROTUBULE_ATTACHMENT	KEGG_MEDICUS_REFERENCE_KINETOCHORE_MICROTUBULE_ATTACHMENT	20/2788	0.05	4.97857142857143	1.79825829972306	0.183371409808542	0.294948213340432	0.258103065573746	TUBB6	1
KEGG_MEDICUS_REFERENCE_MICROTUBULE_DEPOLYMERIZATION_AT_THE_MINUS_ENDS	KEGG_MEDICUS_REFERENCE_MICROTUBULE_DEPOLYMERIZATION_AT_THE_MINUS_ENDS	20/2788	0.05	4.97857142857143	1.79825829972306	0.183371409808542	0.294948213340432	0.258103065573746	TUBB6	1
KEGG_MEDICUS_REFERENCE_REGULATION_OF_GF_RTK_RAS_ERK_SIGNALING_PTP	KEGG_MEDICUS_REFERENCE_REGULATION_OF_GF_RTK_RAS_ERK_SIGNALING_PTP	20/2788	0.05	4.97857142857143	1.79825829972306	0.183371409808542	0.294948213340432	0.258103065573746	DUSP6	1
KEGG_MEDICUS_REFERENCE_TLR1_2_4_NFKB_SIGNALING_PATHWAY	KEGG_MEDICUS_REFERENCE_TLR1_2_4_NFKB_SIGNALING_PATHWAY	20/2788	0.05	4.97857142857143	1.79825829972306	0.183371409808542	0.294948213340432	0.258103065573746	IL6	1
KEGG_MEDICUS_REFERENCE_DNA_REPLICATION_TERMINATION	KEGG_MEDICUS_REFERENCE_DNA_REPLICATION_TERMINATION	21/2788	0.0476190476190476	4.74149659863946	1.73317885336515	0.191632103639959	0.294948213340432	0.258103065573746	GINS2	1
KEGG_MEDICUS_REFERENCE_MICROTUBULE_RHOA_SIGNALING_PATHWAY	KEGG_MEDICUS_REFERENCE_MICROTUBULE_RHOA_SIGNALING_PATHWAY	21/2788	0.0476190476190476	4.74149659863946	1.73317885336515	0.191632103639959	0.294948213340432	0.258103065573746	TUBB6	1
KEGG_MEDICUS_REFERENCE_PROMOTION_OF_MICROTUBULE_GROWTH	KEGG_MEDICUS_REFERENCE_PROMOTION_OF_MICROTUBULE_GROWTH	22/2788	0.0454545454545455	4.52597402597403	1.67208103192826	0.199812190773345	0.294948213340432	0.258103065573746	TUBB6	1
KEGG_MEDICUS_REFERENCE_IL2_FAMILY_TO_JAK_STAT_SIGNALING_PATHWAY	KEGG_MEDICUS_REFERENCE_IL2_FAMILY_TO_JAK_STAT_SIGNALING_PATHWAY	23/2788	0.0434782608695652	4.32919254658385	1.61453782063743	0.207912428900007	0.294948213340432	0.258103065573746	IL4R	1
KEGG_MEDICUS_REFERENCE_KINETOCHORE_FIBER_ORGANIZATION	KEGG_MEDICUS_REFERENCE_KINETOCHORE_FIBER_ORGANIZATION	23/2788	0.0434782608695652	4.32919254658385	1.61453782063743	0.207912428900007	0.294948213340432	0.258103065573746	TUBB6	1
KEGG_MEDICUS_REFERENCE_MICROTUBULE_DEPOLYMERIZATION	KEGG_MEDICUS_REFERENCE_MICROTUBULE_DEPOLYMERIZATION	23/2788	0.0434782608695652	4.32919254658385	1.61453782063743	0.207912428900007	0.294948213340432	0.258103065573746	TUBB6	1
KEGG_MEDICUS_REFERENCE_ANTEROGRADE_AXONAL_TRANSPORT	KEGG_MEDICUS_REFERENCE_ANTEROGRADE_AXONAL_TRANSPORT	24/2788	0.0416666666666667	4.14880952380952	1.56018447060495	0.215933568860513	0.294948213340432	0.258103065573746	TUBB6	1
KEGG_MEDICUS_REFERENCE_TNF_P38_SIGNALING_PATHWAY	KEGG_MEDICUS_REFERENCE_TNF_P38_SIGNALING_PATHWAY	24/2788	0.0416666666666667	4.14880952380952	1.56018447060495	0.215933568860513	0.294948213340432	0.258103065573746	TNFRSF1A	1
KEGG_MEDICUS_VARIANT_MUTATION_CAUSED_ABERRANT_ABETA_TO_ANTEROGRADE_AXONAL_TRANSPORT	KEGG_MEDICUS_VARIANT_MUTATION_CAUSED_ABERRANT_ABETA_TO_ANTEROGRADE_AXONAL_TRANSPORT	24/2788	0.0416666666666667	4.14880952380952	1.56018447060495	0.215933568860513	0.294948213340432	0.258103065573746	TUBB6	1
KEGG_MEDICUS_PATHOGEN_SALMONELLA_SIFA_TO_MICROTUBULE_PLUS_END_DIRECTED_TRANSPORT	KEGG_MEDICUS_PATHOGEN_SALMONELLA_SIFA_TO_MICROTUBULE_PLUS_END_DIRECTED_TRANSPORT	25/2788	0.04	3.98285714285714	1.50870724259299	0.223876354704184	0.294948213340432	0.258103065573746	TUBB6	1
KEGG_MEDICUS_REFERENCE_REGULATION_OF_GF_RTK_RAS_ERK_SIGNALING_UBIQUITINATION_OF_RTK_BY_CBL	KEGG_MEDICUS_REFERENCE_REGULATION_OF_GF_RTK_RAS_ERK_SIGNALING_UBIQUITINATION_OF_RTK_BY_CBL	25/2788	0.04	3.98285714285714	1.50870724259299	0.223876354704184	0.294948213340432	0.258103065573746	EPHA2	1
KEGG_MEDICUS_VARIANT_MUTATION_CAUSED_ABERRANT_SNCA_TO_ANTEROGRADE_AXONAL_TRANSPORT	KEGG_MEDICUS_VARIANT_MUTATION_CAUSED_ABERRANT_SNCA_TO_ANTEROGRADE_AXONAL_TRANSPORT	25/2788	0.04	3.98285714285714	1.50870724259299	0.223876354704184	0.294948213340432	0.258103065573746	TUBB6	1
KEGG_MEDICUS_VARIANT_MUTATION_CAUSED_ABERRANT_HTT_TO_ANTEROGRADE_AXONAL_TRANSPORT	KEGG_MEDICUS_VARIANT_MUTATION_CAUSED_ABERRANT_HTT_TO_ANTEROGRADE_AXONAL_TRANSPORT	26/2788	0.0384615384615385	3.82967032967033	1.45983454664971	0.231741523748079	0.30053978861079	0.262996137148313	TUBB6	1
KEGG_MEDICUS_REFERENCE_PRE_IC_FORMATION	KEGG_MEDICUS_REFERENCE_PRE_IC_FORMATION	27/2788	0.037037037037037	3.68783068783069	1.41332989675129	0.239529806635499	0.302213201284434	0.264460505879847	GINS2	1
KEGG_MEDICUS_REFERENCE_MICROTUBULE_NUCLEATION	KEGG_MEDICUS_REFERENCE_MICROTUBULE_NUCLEATION	28/2788	0.0357142857142857	3.55612244897959	1.36898625633987	0.247241927393995	0.302213201284434	0.264460505879847	TUBB6	1
KEGG_MEDICUS_REFERENCE_WNT_SIGNALING_MODULATION_WNT_INHIBITOR	KEGG_MEDICUS_REFERENCE_WNT_SIGNALING_MODULATION_WNT_INHIBITOR	28/2788	0.0357142857142857	3.55612244897959	1.36898625633987	0.247241927393995	0.302213201284434	0.264460505879847	WNT5A	1
KEGG_MEDICUS_PATHOGEN_KSHV_VGPCR_TO_GNB_G_PI3K_JNK_SIGNALING_PATHWAY	KEGG_MEDICUS_PATHOGEN_KSHV_VGPCR_TO_GNB_G_PI3K_JNK_SIGNALING_PATHWAY	29/2788	0.0344827586206897	3.43349753694581	1.32662146110499	0.254878603492896	0.302213201284434	0.264460505879847	IL6	1
KEGG_MEDICUS_VARIANT_MUTATION_ACTIVATED_SMO_TO_HEDGEHOG_SIGNALING_PATHWAY	KEGG_MEDICUS_VARIANT_MUTATION_ACTIVATED_SMO_TO_HEDGEHOG_SIGNALING_PATHWAY	29/2788	0.0344827586206897	3.43349753694581	1.32662146110499	0.254878603492896	0.302213201284434	0.264460505879847	WNT5A	1
KEGG_MEDICUS_VARIANT_MUTATION_INACTIVATED_PTCH1_TO_HEDGEHOG_SIGNALING_PATHWAY	KEGG_MEDICUS_VARIANT_MUTATION_INACTIVATED_PTCH1_TO_HEDGEHOG_SIGNALING_PATHWAY	29/2788	0.0344827586206897	3.43349753694581	1.32662146110499	0.254878603492896	0.302213201284434	0.264460505879847	WNT5A	1
KEGG_MEDICUS_REFERENCE_ORIGIN_UNWINDING_AND_ELONGATION	KEGG_MEDICUS_REFERENCE_ORIGIN_UNWINDING_AND_ELONGATION	30/2788	0.0333333333333333	3.31904761904762	1.28607448428974	0.262440545900362	0.302757596062379	0.264936894461689	GINS2	1
KEGG_MEDICUS_PATHOGEN_HCMV_US28_TO_GNB_G_PI3K_NFKB_SIGNALING_PATHWAY	KEGG_MEDICUS_PATHOGEN_HCMV_US28_TO_GNB_G_PI3K_NFKB_SIGNALING_PATHWAY	31/2788	0.032258064516129	3.21198156682028	1.24720236694302	0.269928459139953	0.302757596062379	0.264936894461689	IL6	1
KEGG_MEDICUS_REFERENCE_CCR_CXCR_GNB_G_PI3K_RAC_SIGNALING_PATHWAY	KEGG_MEDICUS_REFERENCE_CCR_CXCR_GNB_G_PI3K_RAC_SIGNALING_PATHWAY	31/2788	0.032258064516129	3.21198156682028	1.24720236694302	0.269928459139953	0.302757596062379	0.264936894461689	CCL2	1
KEGG_MEDICUS_REFERENCE_CCR2_GNB_G_PI3K_NFKB_SIGNALING_PATHWAY	KEGG_MEDICUS_REFERENCE_CCR2_GNB_G_PI3K_NFKB_SIGNALING_PATHWAY	31/2788	0.032258064516129	3.21198156682028	1.24720236694302	0.269928459139953	0.302757596062379	0.264936894461689	CCL2	1
KEGG_MEDICUS_REFERENCE_BRANCHING_MICROTUBULE_NUCLEATION	KEGG_MEDICUS_REFERENCE_BRANCHING_MICROTUBULE_NUCLEATION	33/2788	0.0303030303030303	3.01731601731602	1.17398639530974	0.284684984322886	0.315051382650661	0.275694932186374	TUBB6	1
KEGG_MEDICUS_REFERENCE_ARL8_REGULATED_MICROTUBULE_PLUS_END_DIRECTED_TRANSPORT	KEGG_MEDICUS_REFERENCE_ARL8_REGULATED_MICROTUBULE_PLUS_END_DIRECTED_TRANSPORT	35/2788	0.0285714285714286	2.84489795918367	1.1061046699727	0.299153688458358	0.32670731765847	0.285894799219206	TUBB6	1
KEGG_MEDICUS_REFERENCE_RAB7_REGULATED_MICROTUBULE_MINUS_END_DIRECTED_TRANSPORT	KEGG_MEDICUS_REFERENCE_RAB7_REGULATED_MICROTUBULE_MINUS_END_DIRECTED_TRANSPORT	43/2788	0.0232558139534884	2.3156146179402	0.875557560860235	0.354257033961016	0.376965818189286	0.329874970894873	TUBB6	1
KEGG_MEDICUS_REFERENCE_RETROGRADE_AXONAL_TRANSPORT	KEGG_MEDICUS_REFERENCE_RETROGRADE_AXONAL_TRANSPORT	43/2788	0.0232558139534884	2.3156146179402	0.875557560860235	0.354257033961016	0.376965818189286	0.329874970894873	TUBB6	1
KEGG_MEDICUS_VARIANT_MUTATION_CAUSED_ABERRANT_HTT_TO_RETROGRADE_AXONAL_TRANSPORT	KEGG_MEDICUS_VARIANT_MUTATION_CAUSED_ABERRANT_HTT_TO_RETROGRADE_AXONAL_TRANSPORT	45/2788	0.0222222222222222	2.21269841269841	0.825922164840057	0.367365849014504	0.385966651496251	0.337751413484354	TUBB6	1
KEGG_MEDICUS_REFERENCE_GPCR_PLCB_ITPR_SIGNALING_PATHWAY	KEGG_MEDICUS_REFERENCE_GPCR_PLCB_ITPR_SIGNALING_PATHWAY	50/2788	0.02	1.99142857142857	0.71239796417236	0.399024984270794	0.413988421180948	0.362272683087957	AVPR1A	1
KEGG_MEDICUS_REFERENCE_GF_RTK_PI3K_SIGNALING_PATHWAY	KEGG_MEDICUS_REFERENCE_GF_RTK_PI3K_SIGNALING_PATHWAY	83/2788	0.0120481927710843	1.19965576592083	0.185964577302773	0.572764716124026	0.586907054793755	0.513590193795423	EPHA2	1
KEGG_MEDICUS_REFERENCE_GF_RTK_RAS_PI3K_SIGNALING_PATHWAY	KEGG_MEDICUS_REFERENCE_GF_RTK_RAS_PI3K_SIGNALING_PATHWAY	89/2788	0.0112359550561798	1.11878009630819	0.114691225452277	0.598645165095561	0.605945715889409	0.530250531342666	EPHA2	1
KEGG_MEDICUS_REFERENCE_GF_RTK_RAS_ERK_SIGNALING_PATHWAY	KEGG_MEDICUS_REFERENCE_GF_RTK_RAS_ERK_SIGNALING_PATHWAY	92/2788	0.0108695652173913	1.08229813664596	0.080838255158237	0.61101178322525	0.61101178322525	0.534683741820447	EPHA2	1
